# Supplementary material for: A survey-based analysis of the academic job market
Source: eLife. 2020 Jun 12;9:e54097. doi: 10.7554/eLife.54097 (PMC7360372; doi:10.7554/eLife.54097)
Supplement: Supplementary file 9. — Overview of the job applicant publication metrics (average citation number, average h-index, average number of peer-reviewed papers, average number of preprints, average number of peer-reviewed first-author papers, number of Cell/Nature/Science journal publications or “CNS” papers of any type meaning first author, co-author or corresponding author) of our survey respondents by gender breakdown. [file elife-54097-supp9.xlsx]

## Sheet: Sheet1
Table S9. Applicants’ Scholarly metrics
Theme	Metrics for All applicants (n=317)
Number of peer-reviewed papers	Average=15;
	Median=13
Number of all preprints ever posted	Average=1.57;
	Median=1
Number of all preprints not peer-reviewed yet	Average=0.7;
	Median= 0
Number of first-authored papers	Average=7;
	Median=6
Number of co-authored “CNS” papers	Average=0.2;
