# Supplementary material for: A survey-based analysis of the academic job market
Source: eLife. 2020 Jun 12;9:e54097. doi: 10.7554/eLife.54097 (PMC7360372; doi:10.7554/eLife.54097)
Supplement: Supplementary file 10. — Overview of the job applicant publication metrics (average citation number, average h-index, average number of peer-reviewed papers, average number of preprints, average number of peer-reviewed first-author papers, number of Cell/Nature/Science journal publications or “CNS” papers of any type meaning first author, co-author or corresponding author) of our survey respondents in life/biomedical sciences (respondents who indicated their field of research as Chemistry, Biology, Bioengineering or Biomedical or Life Sciences) by gender breakdown. [file elife-54097-supp10.xlsx]

## Sheet: Sheet1
Table S10. Life/Biomedical Science Applicants’ Scholarly metrics
Theme	Metrics for All applicants (n=267)
Number of peer-reviewed papers	Average=14.7;
	Median=12
Number of all preprints ever posted	Average=1.3.;
	Median=0
Number of all preprints not peer-reviewed yet	Average=0.57;
	Median=0
Number of first-authored papers	Average=6.8;
	Median=6
Number co-authored “CNS” papers	Average=0.22;
	Median=0
Number of corresponding-authored “CNS” papers	Average=0.03;
	Median=0
Number of all CNS papers (first author + corresponding-author + co-author)	Average=0.5;
	Median=0
Number of citations	Average=438.8;
	Median=293.5
Applicants who had published “CNS” papers	78
h-index	Average=8.5;
	Median=8
Number of Applications submitted	Average=23.1;
	Median=15
Number of off-site interviews	Average=2.5;
	Median=1
Number of on-site interviews	Average=2.7;
	Median=2
Number of all offers	Average=1.6;
	Median=1
Number of applicants with One or more offers	0.584
	(156 out of 267)
Number of No offers	0.419
	(112 out of 267)
Number of applicants with One or more on-site interviews	0.783
	(209 out of 267)
Number of No on-site interviews	0.217
	(58 out of 267)
Number of applicants with One or more off-site interviews	0.693
	(185 out of 267)
Number of No off-site interviews	0.307
	(82 out of 267)
